# Supplementary material for: RAS signalling through PI3-Kinase controls cell migration via modulation of Reelin expression
Source: Nat Commun. 2016 Apr 13;7:11245. doi: 10.1038/ncomms11245 (PMC4833863; doi:10.1038/ncomms11245)
Supplement: Supplementary Data 1 — The top 50 probe sets from microarray expression analysis up-regulated in Pik3ca RBD MEFs compared to WT counterparts [file ncomms11245-s2.xlsx]

## Sheet: Sheet1
The top 50 probe sets from microarray expression analysis up-regulated in Pik3ca RBD MEFs compared to WT counterparts
Gene symbol	Gene name	Fold Change	p-value	entrez	unigene
Reln	Reelin	66.6363	0.00101716	19699	Mm.425236
Reln	Reelin	64.4772	0.00125021	19699	Mm.425236
Reln	Reelin	59.0215	0.00101422	19699	Mm.425236
NA	NA	55.4474	0.000357719	NA	NA
Reln	Reelin	53.7936	0.00123325	19699	Mm.425236
Reln	Reelin	52.1983	0.00278107	19699	Mm.425236
Reln	Reelin	50.9545	0.000823326	19699	Mm.425236
Reln	Reelin	48.1429	0.000736689	19699	Mm.425236
Reln	Reelin	45.0481	0.000624516	19699	Mm.425236
Reln	Reelin	42.2172	0.00141414	19699	Mm.425236
Reln	Reelin	41.8058	0.000630955	19699	Mm.425236
Aldh1a2	Aldehyde dehydrogenase family 1, subfamily A2	28.7276	0.00207747	19378	Mm.42016
9430027B09Rik	RIKEN cDNA 9430027B09 gene	19.5427	6.793e-08	77272	NA
H28	Histocompatibility 28	18.4419	5.50843e-06	15061	Mm.219544
H28	Histocompatibility 28	14.8887	6.54546e-05	15061	Mm.219544
NA	NA	14.4692	0.00133142	NA	NA
Slc4a7	Solute carrier family 4, sodium bicarbonate cotransporter, member 7	12.5768	0.00202156	218756	Mm.258893
D330027G24Rik	RIKEN cDNA D330027G24 gene	10.6165	5.80374e-06	399584	Mm.101339
Serpind1	Serine (or cysteine) peptidase inhibitor, clade D, member 1	9.59244	0.000381168	15160	Mm.6609
Fgf5	Fibroblast growth factor 5	9.13957	6.20864e-05	14176	Mm.5055
Isl2	Insulin related protein 2 (islet 2)	7.9993	0.000979631	104360	Mm.273996
Cilp	Cartilage intermediate layer protein, nucleotide pyrophosphohydrolase	7.28737	1.84927e-09	214425	Mm.138455
Add2	Adducin 2 (beta)	7.23176	0.00315037	11519	Mm.104155
D3Bwg0562e	DNA segment, Chr 3, Brigham & Women's Genetics 0562 expressed	6.88095	0.00131194	229791	Mm.140138
A730035I17Rik	RIKEN cDNA A730035I17 gene	6.58919	0.000177664	100268169	Mm.399020
Prex2	Phosphatidylinositol-3,4,5-trisphosphate-dependent Rac exchange factor 2	6.54101	0.00026798	109294	Mm.123247
Aatk	Apoptosis-associated tyrosine kinase	6.2885	4.59471e-05	11302	Mm.6826
Fndc3c1	Fibronectin type III domain containing 3C1	6.17316	0.000237215	333564	Mm.298000
Rasl11a	RAS-like, family 11, member A	6.14322	0.000460607	68895	Mm.266978
NA	NA	5.66125	0.00150894	NA	NA
Abcg1	ATP-binding cassette, sub-family G (WHITE), member 1	5.21734	2.24684e-05	11307	Mm.15691;Mm.470747
Itga8	Integrin alpha 8	5.1511	4.3291e-06	241226	Mm.329997
Shisa2	Shisa homolog 2 (Xenopus laevis)	5.14746	0.00178995	219134	Mm.275409
Hs3st1	Heparan sulfate (glucosamine) 3-O-sulfotransferase 1	5.12977	0.000307173	15476	Mm.12559
NA	NA	5.07449	1.32253e-05	NA	NA
Itga8	Integrin alpha 8	5.01439	5.32246e-05	241226	Mm.329997
Lama1	Laminin, alpha 1	4.90442	0.000438029	16772	Mm.303386
Nrcam	Neuron-glia-CAM-related cell adhesion molecule	4.84081	8.80409e-05	319504	Mm.208439
3632451O06Rik	RIKEN cDNA 3632451O06 gene	4.82673	2.62617e-05	67419	Mm.318710
NA	NA	4.78906	0.000846764	NA	NA
Igh-VJ558	Immunoglobulin heavy chain (J558 family)	4.73426	0.000164981	16061	Mm.246497;Mm.304472
2810038D20Rik	RIKEN cDNA 2810038D20 gene	4.6683	0.000544017	67218	Mm.243777
1110019B24Rik	RIKEN cDNA 1110019B24 gene	4.60632	0.000168298	320108	Mm.443339
NA	NA	4.56278	2.4226e-06	NA	NA
Prdm8	PR domain containing 8	4.50389	0.00141384	77630	Mm.332511
NA	NA	4.49477	0.00252771	NA	NA
Oprk1	Opioid receptor, kappa 1	4.46311	2.64237e-06	18387	Mm.7977
Tbx2	T-box 2	4.39414	2.18846e-05	21385	Mm.287052
Ppp1r1a	Protein phosphatase 1, regulatory (inhibitor) subunit 1A	4.33261	0.00297655	58200	Mm.143788
Gpm6a	Glycoprotein m6a	4.32131	2.17365e-05	234267	Mm.241700
