# Supplementary material for: RAS signalling through PI3-Kinase controls cell migration via modulation of Reelin expression
Source: Nat Commun. 2016 Apr 13;7:11245. doi: 10.1038/ncomms11245 (PMC4833863; doi:10.1038/ncomms11245)
Supplement: Supplementary Data 2 — The top 50 probe sets from microarray expression analysis down-regulated in Pik3caRBD MEFs compared to WT counterparts [file ncomms11245-s3.xlsx]

## Sheet: Sheet1
The top 50 probe sets from microarray expression analysis down-regulated in Pik3caRBD MEFs compared to WT counterparts
Gene symbol	Gene name	Fold Change	p-value	entrez	unigene
Plac8	Placenta-specific 8	-60.1607	0.000121403	231507	Mm.34609
1600027J07Rik	RIKEN cDNA 1600027J07 gene	-18.1829	0.000400102	69794	Mm.396139
Trpc3	Transient receptor potential cation channel, subfamily C, member 3	-15.7378	0.000338405	22065	Mm.74363
NA	NA	-14.6046	0.000477931	NA	NA
Tmem100	Transmembrane protein 100	-12.8799	3.1124e-06	67888	Mm.212428
Gm4200	Predicted gene 4200	-11.2602	0.000703689	100043060	Mm.429093
Gria1	Glutamate receptor, ionotropic, AMPA1 (alpha 1)	-11.1306	2.13912e-05	14799	Mm.4920
Cds1	CDP-diacylglycerol synthase 1	-9.99262	0.00260054	74596	Mm.46764
Ppbp	Pro-platelet basic protein	-9.96399	0.000158351	57349	Mm.293614
Gria1	Glutamate receptor, ionotropic, AMPA1 (alpha 1)	-9.36574	1.55221e-07	14799	Mm.4920
Esm1	Endothelial cell-specific molecule 1	-7.8961	5.13595e-05	71690	Mm.38929
Sfrp1	Secreted frizzled-related protein 1	-7.78931	0.000166588	20377	Mm.281691
Tspan18	Tetraspanin 18	-7.73909	0.00328523	241556	Mm.274159;Mm.458358
Galntl4	UDP-N-acetyl-alpha-D-galactosamine:polypeptide N-acetylgalactosaminyltransferase-like 4	-7.66226	0.00320548	233733	Mm.323322
Klra7	Killer cell lectin-like receptor, subfamily A, member 7	-7.58992	0.00321207	16638	Mm.441781
NA	NA	-7.35867	0.000557454	NA	NA
Mmp13	Matrix metallopeptidase 13	-7.3543	0.00219695	17386	Mm.5022
NA	NA	-7.31355	1.98418e-05	NA	NA
NA	NA	-7.23725	0.0019232	NA	NA
Kcnip3	Kv channel interacting protein 3, calsenilin	-6.80001	0.000254854	56461	Mm.315292
Klra12	Killer cell lectin-like receptor subfamily A, member 12	-6.73024	0.00210994	16630	Mm.441781
Mrpl47	Mitochondrial ribosomal protein L47	-6.51817	2.0695e-10	74600	Mm.288960
Barx1	BarH-like homeobox 1	-6.39659	0.00293972	12022	Mm.42241
NA	NA	-6.31488	2.52765e-05	NA	NA
Slc15a2	Solute carrier family 15 (H+/peptide transporter), member 2	-6.31212	0.000723645	57738	Mm.281804
Map4k5	Mitogen-activated protein kinase kinase kinase kinase 5	-6.24168	0.000135908	399510	Mm.291936
Dkk3	Dickkopf homolog 3 (Xenopus laevis)	-6.04102	0.00129885	50781	Mm.55143
Gnb4	Guanine nucleotide binding protein (G protein), beta 4	-5.98613	0.00239031	14696	Mm.139192
Kcnip3	Kv channel interacting protein 3, calsenilin	-5.95476	0.000336953	56461	Mm.315292
Slc15a2	Solute carrier family 15 (H+/peptide transporter), member 2	-5.89165	0.00144252	57738	Mm.281804
Pcyt1b	Phosphate cytidylyltransferase 1, choline, beta isoform	-5.87298	4.75711e-05	236899	Mm.166467
Vcan	Versican	-5.85916	0.000553839	13003	Mm.158700;Mm.410783
5430435G22Rik	RIKEN cDNA 5430435G22 gene	-5.81773	0.000153368	226421	Mm.44508
NA	NA	-5.77444	0.00233386	NA	NA
Myo1b	Myosin IB	-5.75791	5.42463e-05	17912	Mm.3390
Sfrp1	Secreted frizzled-related protein 1	-5.7457	0.000455683	20377	Mm.281691
Loxl2	Lysyl oxidase-like 2	-5.71634	0.000228293	94352	Mm.116714
Has2	Hyaluronan synthase 2	-5.71167	0.00125114	15117	Mm.5148
Cp	Ceruloplasmin	-5.5519	0.00015263	12870	Mm.13787
Lrrc15	Leucine rich repeat containing 15	-5.51805	2.24776e-05	74488	Mm.290677
Hist1h1b	Histone cluster 1, H1b	-5.4579	0.000437043	56702	Mm.221314
Col27a1	Collagen, type XXVII, alpha 1	-5.40609	0.00261738	373864	Mm.194116
1700030C10Rik	RIKEN cDNA 1700030C10 gene	-5.38502	0.00146816	69513	Mm.273972
NA	NA	-5.36322	0.000709692	NA	NA
Kcnk10	Potassium channel, subfamily K, member 10	-5.36002	0.0023982	72258	Mm.196158
Fthl17	Ferritin, heavy polypeptide-like 17	-5.35743	0.000125342	83457	Mm.388703;Mm.476720
Blnk	B-cell linker	-5.3081	0.00134335	17060	Mm.9749
5830415F09Rik	RIKEN cDNA 5830415F09 gene	-5.29149	4.71558e-08	74753	Mm.45973
Fmo3	Flavin containing monooxygenase 3	-5.25917	4.47588e-05	14262	Mm.2900
1700030C10Rik	RIKEN cDNA 1700030C10 gene	-5.23254	2.68076e-05	69513	Mm.273972
